# Supplementary material for: Axillary Management in Breast Cancer Patients Undergoing Upfront Surgery: Results from a Nationwide Survey on Behalf of the Clinical Oncology Breast Cancer Group (COBCG) and the Breast Cancer Study Group of the Italian Association of Radiotherapy and Clinical Oncology (AIRO)
Source: Curr Oncol. 2023 Aug 8;30(8):7489–98. doi: 10.3390/curroncol30080542 (PMC10453508; doi:10.3390/curroncol30080542)
Supplement: Supplementary file 1 [file curroncol-30-00542-s001.zip]

Archive with 2 entries (2 files):
- curroncol-2475044-File S1.pdf
- curroncol-2475044-Table S1.pdf
